# Supplementary material for: Alternative Splicing of the Last TKFC Intron Yields Transcripts Differentially Expressed in Human Tissues That Code In Vitro for a Protein Devoid of Triokinase and FMN Cyclase Activity
Source: Biomolecules. 2024 Oct 12;14(10):1288. doi: 10.3390/biom14101288 (PMC11506722; doi:10.3390/biom14101288)
Supplement: Supplementary file 1 [file biomolecules-14-01288-s001.zip]

Archive with 3 entries (3 files):
- Figure 3a.pdf
- Figure 3b.pdf
- Figure 6a,b.pdf
